# Supplementary material for: Molecular Typing of Listeria monocytogenes IVb Serogroup Isolated from Food and Food Production Environments in Poland
Source: Pathogens. 2021 Apr 15;10(4):482. doi: 10.3390/pathogens10040482 (PMC8071568; doi:10.3390/pathogens10040482)
Supplement: Supplementary file 1 [file pathogens-10-00482-s001.zip]

Archive with 6 entries (5 files):
- Supplementary Materials/
- Supplementary Materials/FIGURE S1.pdf
- Supplementary Materials/Table S1. Characteristics of L. monocytogenes tested..xlsx
- Supplementary Materials/Table S2.  L. monocytogenes contig sequence parameters..xlsx
- Supplementary Materials/Table S3. Characteristics of  L. monocytogenes strains  selected for comparison with the current isolates..xlsx
- Supplementary Materials/Table S4. Predicted prophage regions and plasmids of Listeria monocytogenes strains.xlsx
