# Supplementary material for: Molecular Typing of Listeria monocytogenes IVb Serogroup Isolated from Food and Food Production Environments in Poland
Source: Pathogens. 2021 Apr 15;10(4):482. doi: 10.3390/pathogens10040482 (PMC8071568; doi:10.3390/pathogens10040482)
Supplement: Supplementary file 1 [file pathogens-10-00482-s001.zip › Supplementary Materials/Table S2. L. monocytogenes contig sequence parameters..xlsx]

## Sheet: Arkusz1
Table S2. L. monocytogenescontig sequence parameters.
No.	BIGSdb ID	No. of contigs	Total length	Min. contig length	Max. contig length	Mean contig length	StdDev contig length	N50 contig number	N50 contig length (L50)	N90 contig number	N90 contig length (L90)	N95 contig number	N95 contig length (L95)	%GC
1	47065	23	2993768	128	1243218	130164	281714	2	517299	6	225445	6	225445	37.9
2	47066	18	2923410	128	1218762	162412	304881	2	515632	6	223435	6	223435	37.9
3	47067	23	2926769	128	618268	127251	206726	3	515632	7	223435	7	223435	37.9
4	47069	33	2959981	128	773192	89697	162627	4	272632	10	99816	12	61847	37.9
5	47070	23	2994387	128	1243213	130191	280590	2	517299	6	225310	7	99843	37.9
6	47071	20	2987407	128	1243222	149371	298135	2	517308	6	225445	6	225445	37.9
7	47072	29	2997467	128	932688	103361	192806	3	289449	9	143024	11	62718	37.9
8	47073	17	2958448	128	1243691	174027	317329	2	521615	6	225441	6	225441	37.9
9	47074	13	2962818	128	1243689	227910	368474	2	596515	5	225441	5	225441	37.9
10	47075	15	2922960	128	1226157	194864	327102	2	515620	6	255628	6	255628	37.9
11	47076	22	3036881	128	1160608	138041	275344	2	583183	6	207277	7	99816	37.9
12	47077	22	3001799	128	977545	136446	240996	2	549096	7	207364	7	207364	37.9
13	47078	24	3064820	128	677881	127701	204631	3	515462	8	97983	9	93204	37.8
14	47079	38	2971588	128	932264	78200	184640	3	331899	7	191539	8	99816	37.9
15	47080	23	2923958	128	933734	127129	224818	3	331777	7	207363	8	99820	37.9
16	47081	21	2923704	128	933633	139224	232661	3	336763	7	207476	8	99816	37.9
17	47082	25	2924001	128	933292	116961	218002	3	331902	7	207274	8	99816	37.9
18	47083	28	2926669	128	932914	104524	208725	3	331902	7	207274	8	99816	37.9
19	47084	15	3030265	128	1243298	202018	337541	2	555721	5	251603	6	190783	37.9
20	47085	35	3036723	128	360152	86764	126190	5	288680	11	110316	12	99816	37.8
21	47086	42	3077178	128	773406	73267	170119	3	515462	7	223638	9	71505	37.9
22	47087	31	3037490	128	976615	97984	192586	3	295603	9	110000	10	99816	37.9
23	47088	34	2999942	128	594100	88234	162991	4	331902	8	207277	9	99816	37.9
24	47089	31	2990668	128	1222007	96474	233851	2	361497	7	153538	8	97983	37.8
25	47090	40	2945186	128	1161133	73630	208567	2	505634	6	207274	7	99816	37.9
26	47091	35	3042257	128	933546	86922	176840	3	289967	9	110000	12	40111	37.9
27	47092	29	2930881	128	933606	101065	206160	3	331902	7	207274	8	99816	37.9
28	47093	26	2991947	128	932688	115075	203671	3	296139	9	99816	11	62718	37.9
29	47094	32	3073165	128	484917	96037	140871	4	289956	11	99816	13	42749	37.8
30	47095	27	3037837	128	933408	112513	197169	3	289956	9	110194	11	62718	37.8
31	47096	25	2927855	128	934047	117115	218372	3	331902	7	207274	8	99816	37.9
32	47097	23	2924318	128	933168	127145	225085	3	337673	7	207274	8	99816	37.9
33	47098	13	2921106	128	1212371	224701	343076	2	562661	6	225299	6	225299	37.9
34	47099	21	2887652	128	1218790	137508	286102	2	515621	6	223435	6	223435	37.9
35	47100	19	2990091	128	654963	157374	213468	3	511866	7	225445	8	99843	37.9
36	47101	27	2924854	128	932887	108328	211674	3	331902	7	207274	8	99816	37.9
37	47102	31	2924235	128	630040	94331	140843	5	239791	11	99816	12	83990	37.9
38	47103	22	2924250	128	933639	132921	231754	3	381147	7	207274	7	207274	37.9
39	47104	55	3151201	128	488766	57295	117487	5	272631	11	99816	14	40111	37.8
40	47105	24	2924391	128	932887	121850	221242	3	331902	7	207274	8	99816	37.9
41	47106	28	2924407	128	932887	104444	207331	3	331902	7	207274	8	99816	37.9
42	47107	25	2927379	128	932887	117096	218207	3	331902	7	207274	8	99816	37.9
43	47108	23	2965971	128	644498	128956	190772	3	338955	8	207277	8	207277	37.9
44	47109	45	2950096	128	1221899	65558	207139	2	556423	6	223435	6	223435	38.1
45	47110	26	3067160	128	773406	117968	205047	3	515462	7	223638	8	97983	37.8
46	47111	24	2924013	128	932887	121834	221894	3	337253	7	207274	8	99816	37.9
47	47112	22	2924278	128	933606	132922	228678	3	331902	7	207274	8	99816	37.9
48	47113	25	2924649	128	932914	116986	217954	3	331901	7	207381	8	99816	37.9
49	47114	25	2924714	128	932887	116989	217949	3	331902	7	207274	8	99816	37.9
50	47115	24	2924978	128	933740	121875	221629	3	331902	7	207274	8	99816	37.9
51	47116	24	2924532	128	933488	121856	221355	3	331902	7	207274	8	99816	37.9
52	47118	21	2925368	128	1161546	139304	274111	2	505634	6	207274	7	99816	37.9
53	47119	21	2924810	128	1161546	139277	274092	2	505635	6	207274	7	99816	37.9
54	47120	21	2924553	128	932887	139265	232205	3	331902	7	207274	8	99816	37.9
55	47121	17	2991367	128	1243664	175963	317707	2	521619	6	225445	6	225445	37.9
56	47122	17	2989991	128	1243668	175882	317669	2	521619	6	225445	6	225445	37.9
57	47123	19	2883626	128	1178485	151770	287999	2	515620	6	223435	7	97983	37.9
58	47124	21	2923652	128	932860	139222	250195	2	593597	6	207274	7	99816	37.9
59	47125	25	2923846	128	933606	116954	218067	3	331902	7	207274	8	99816	37.9
60	47126	42	3002059	128	594010	71478	146864	4	288680	8	207491	10	83721	37.9
61	47127	18	2922087	128	1218863	162339	304308	2	515312	6	255638	6	255638	37.9
62	47128	33	3007739	128	457570	91144	135702	5	278591	10	140758	11	99816	37.8
63	47129	30	3123615	128	492748	104121	154913	4	337548	10	99819	12	42749	37.7
64	47130	35	3072411	128	480762	87784	124079	5	272508	13	99816	15	42749	37.8
65	47131	26	2999063	128	594100	115349	178320	4	331902	8	207277	9	99816	37.9
66	47132	43	3037854	128	932255	70648	158266	3	291641	11	63031	14	40196	37.9
67	47133	29	3004062	128	486120	103589	145782	4	331902	10	141157	11	99816	37.8
68	47134	36	3042183	128	467000	84506	131726	5	250560	11	99816	14	40111	37.9
69	47135	42	3042521	128	932696	72441	161008	4	250560	10	110001	13	40111	37.9
70	47136	25	2965599	128	594100	118624	179241	4	331902	8	207277	9	99816	37.9
71	47137	31	3038174	128	511153	98006	138305	5	281759	11	99820	13	56491	37.9
72	47138	28	2991816	128	932688	106851	197931	3	296139	9	99816	11	61847	37.9
73	47139	31	2992515	128	773199	96533	167534	4	289950	10	99816	12	60934	37.9
74	47140	26	2924705	128	932887	112489	212884	3	331902	7	163593	9	61768	37.9
75	47141	49	3037696	128	511087	61994	106731	5	207491	15	63170	18	29853	37.9
76	47142	31	2991799	128	932679	96510	190897	3	295925	9	99783	11	61851	37.9
77	47143	28	2991298	128	932679	106833	190685	3	289950	10	99816	12	62718	37.9
78	47144	33	2992743	128	898188	90690	180028	3	296139	9	99816	12	42749	37.9
79	47145	25	2998277	128	594090	119932	162644	4	293541	9	207277	10	99813	37.9
80	47146	37	3037820	128	933547	82104	171424	3	289966	10	99820	13	40200	37.9
81	47147	33	3038262	128	933987	92069	180949	3	289967	9	110001	12	40200	37.9
82	47148	28	3037659	128	1038443	108488	207669	3	289967	10	82834	12	40320	37.9
83	47149	28	3030574	128	682566	108235	164371	4	289950	10	99816	12	62718	37.9
84	47150	27	2991574	128	933539	110800	197217	3	296014	10	91184	12	62718	37.9
85	47151	26	2996124	128	630121	115236	180472	3	331902	8	207277	9	99816	37.9
86	47152	27	2956979	128	932688	109518	199801	3	296139	9	99816	11	61792	37.9
87	47153	27	2992377	128	932688	110829	203042	3	321367	8	105174	10	62718	37.9
88	47154	35	3042166	128	933549	86920	176765	3	289460	9	110001	12	46742	37.9
89	47155	24	2965501	128	594541	123563	181863	4	337565	8	207277	9	99816	37.9
90	47156	35	3041546	128	932696	86902	176930	3	289967	9	110001	12	40111	37.9
91	47157	26	3033445	128	457485	116671	135979	5	225257	12	92629	13	83978	37.8
