# Supplementary material for: Molecular Typing of Listeria monocytogenes IVb Serogroup Isolated from Food and Food Production Environments in Poland
Source: Pathogens. 2021 Apr 15;10(4):482. doi: 10.3390/pathogens10040482 (PMC8071568; doi:10.3390/pathogens10040482)
Supplement: Supplementary file 1 [file pathogens-10-00482-s001.zip › Supplementary Materials/Table S3. Characteristics of L. monocytogenes strains selected for comparison with the current isolates..xlsx]

## Sheet: Export
Table S3. Characteristics of L. monocytogenes strains selected for comparison with the current isolates.
No.	BIGSdb ID	Accession_number	Isolate	Isolation year	Continent	Country	Source	Source_description	Source_lab	Phylogenetic_lineage	Serotype	Clonal_complex	Sublineage
1	6	ERR1100913		2009	Europe	France	Human	CNS	Institut Pasteur, Paris, France	I	IVb	CC6	SL6
2	39	ERR1100954		2006	Europe	France	Human	CNS	Institut Pasteur, Paris, France	I	IVb	CC6	SL6
3	43	ERR1100942		2006	Europe	France	Human	CNS	Institut Pasteur, Paris, France	I	IVb	CC6	SL6
4	86	ERR1100951		2009	Unknown	Unknown	Human	CNS	Institut Pasteur, Paris, France	I	IVb	CC6	SL6
5	22358	GCA_003011535.1	2014-SEQ-983	2014	North America	Canada	FPE		Université de Montré, Canada	I		CC6	SL6
6	23246	LROP00000000		2015	Africa	South Africa	Human		Centre for Enteric Diseases, NICD	I		CC6	SL6
7	23245	LROO00000000		2015	Africa	South Africa	Human		Centre for Enteric Diseases, NICD	I		CC6	SL6
8	23247	LROQ00000000		2015	Africa	South Africa	Human		Centre for Enteric Diseases, NICD	I		CC6	SL6
9	23491	SRR3394975		2010	South America	Chile	Food			I		CC6	SL6
10	34294	SRR3394973	CFSAN035176	2010	South America	Chile	Food	smoked turkey ham	Universidad Andres Bello	I		CC6	SL6
11	34296	SRR3394976	CFSAN035179	2010	South America	Chile	FPE		Universidad Andres Bello	I		CC6	SL6
12	34332	SRR7702520	CFSAN021341	2011	South America	Chile	Food		FDA	I		CC6	SL6
13	34333	SRR7702521	CFSAN021342	2011	South America	Chile	Food		FDA	I		CC6	SL6
14	34355	ERR2522390		2011	Europe	Poland	Human		National Medicines Institute, Department of Epidemiology and Clinical Microbiology, Warsaw, Poland	I		CC6	SL6
15	34356	ERR2522394		2011	Europe	Poland	Human		National Medicines Institute, Department of Epidemiology and Clinical Microbiology, Warsaw, Poland	I		CC6	SL6
16	34357	ERR2522396		2011	Europe	Poland	Human		National Medicines Institute, Department of Epidemiology and Clinical Microbiology, Warsaw, Poland	I		CC6	SL6
17	34359	ERR2522402		2011	Europe	Poland	Human		National Medicines Institute, Department of Epidemiology and Clinical Microbiology, Warsaw, Poland	I		CC6	SL6
18	34360	ERR2522403		2011	Europe	Poland	Human		National Medicines Institute, Department of Epidemiology and Clinical Microbiology, Warsaw, Poland	I		CC6	SL6
19	34362	ERR2522411		2011	Europe	Poland	Human		National Medicines Institute, Department of Epidemiology and Clinical Microbiology, Warsaw, Poland	I		CC6	SL6
20	34365	ERR2522415		2012	Europe	Poland	Human		National Medicines Institute, Department of Epidemiology and Clinical Microbiology, Warsaw, Poland	I		CC6	SL6
21	34370	ERR2522433		2012	Europe	Poland	Human		National Medicines Institute, Department of Epidemiology and Clinical Microbiology, Warsaw, Poland	I		CC6	SL6
22	34371	ERR2522434		2012	Europe	Poland	Human		National Medicines Institute, Department of Epidemiology and Clinical Microbiology, Warsaw, Poland	I		CC6	SL6
23	34373	ERR2522438		2012	Europe	Poland	Human		National Medicines Institute, Department of Epidemiology and Clinical Microbiology, Warsaw, Poland	I		CC6	SL6
24	34375	ERR2522443		2012	Europe	Poland	Human		National Medicines Institute, Department of Epidemiology and Clinical Microbiology, Warsaw, Poland	I		CC6	SL6
25	34376	ERR2522450		2012	Europe	Poland	Human		National Medicines Institute, Department of Epidemiology and Clinical Microbiology, Warsaw, Poland	I		CC6	SL6
26	34377	ERR2522451		2012	Europe	Poland	Human		National Medicines Institute, Department of Epidemiology and Clinical Microbiology, Warsaw, Poland	I		CC6	SL6
27	34383	ERR2522460		2012	Europe	Poland	Human		National Medicines Institute, Department of Epidemiology and Clinical Microbiology, Warsaw, Poland	I		CC6	SL6
28	34385	ERR2522465		2012	Europe	Poland	Human		National Medicines Institute, Department of Epidemiology and Clinical Microbiology, Warsaw, Poland	I		CC6	SL6
29	34386	ERR2522469		2012	Europe	Poland	Human		National Medicines Institute, Department of Epidemiology and Clinical Microbiology, Warsaw, Poland	I		CC6	SL6
30	34390	ERR2522474		2013	Europe	Poland	Human		National Medicines Institute, Department of Epidemiology and Clinical Microbiology, Warsaw, Poland	I		CC6	SL6
31	34391	ERR2522480		2013	Europe	Poland	Human		National Medicines Institute, Department of Epidemiology and Clinical Microbiology, Warsaw, Poland	I		CC6	SL6
32	34392	ERR2522486		2013	Europe	Poland	Human		National Medicines Institute, Department of Epidemiology and Clinical Microbiology, Warsaw, Poland	I		CC6	SL6
33	34394	ERR2522489		2013	Europe	Poland	Human		National Medicines Institute, Department of Epidemiology and Clinical Microbiology, Warsaw, Poland	I		CC6	SL6
34	34395	ERR2522491		2013	Europe	Poland	Human		National Medicines Institute, Department of Epidemiology and Clinical Microbiology, Warsaw, Poland	I		CC6	SL6
35	34398	ERR2522497		2013	Europe	Poland	Human		National Medicines Institute, Department of Epidemiology and Clinical Microbiology, Warsaw, Poland	I		CC6	SL6
36	34399	ERR2522498		2013	Europe	Poland	Human		National Medicines Institute, Department of Epidemiology and Clinical Microbiology, Warsaw, Poland	I		CC6	SL6
37	34401	ERR2522507		2013	Europe	Poland	Human		National Medicines Institute, Department of Epidemiology and Clinical Microbiology, Warsaw, Poland	I		CC6	SL6
38	34403	ERR2522509		2013	Europe	Poland	Human		National Medicines Institute, Department of Epidemiology and Clinical Microbiology, Warsaw, Poland	I		CC6	SL6
39	41656	ERR2522386		2010	Europe	Poland	Human		European Centre for Disease Prevention and Control	I		CC6	SL6
40	41657	ERR2522400		2011	Europe	Poland	Human		European Centre for Disease Prevention and Control	I		CC6	SL6
41	41662	ERR2522456		2012	Europe	Poland	Human		European Centre for Disease Prevention and Control	I		CC6	SL6
42	41663	ERR2522457		2012	Europe	Poland	Human		European Centre for Disease Prevention and Control	I		CC6	SL6
43	41665	ERR2522462		2012	Europe	Poland	Human		European Centre for Disease Prevention and Control	I		CC6	SL6
44	41667	ERR2522472		2013	Europe	Poland	Human		European Centre for Disease Prevention and Control	I		CC6	SL6
45	41677	ERR2522530		2014	Europe	Poland	Human		European Centre for Disease Prevention and Control	I		CC6	SL6
46	41682	ERR2522548		2014	Europe	Poland	Human		European Centre for Disease Prevention and Control	I		CC6	SL6
47	41685	ERR2522555		2014	Europe	Poland	Human		European Centre for Disease Prevention and Control	I		CC6	SL6
48	41688	ERR2522564		2014	Europe	Poland	Human		European Centre for Disease Prevention and Control	I		CC6	SL6
49	41693	ERR2522589		2015	Europe	Poland	Human		European Centre for Disease Prevention and Control	I		CC6	SL6
50	46373	ERR2521773		2017	Europe	Iceland	Unknown		ECDC	I		CC6	SL6
51	46374	ERR2521774		2017	Europe	Iceland	Unknown		ECDC	I		CC6	SL6
52	46375	ERR2521775		2017	Europe	Iceland	Unknown		ECDC	I		CC6	SL6
53	46376	ERR2521776		2017	Europe	Iceland	Unknown		ECDC	I		CC6	SL6
54	83	ERR1100909		2009	Europe	France	Human	MN	Institut Pasteur, Paris, France	I	IVb; 4b	CC2	SL2
55	89	ERR1100934	LM13656	1989	Unknown	Unknown	Human	Unknown	Institut Pasteur, Paris, France	I	IVb; 4b	CC2	SL2
56	19176	SRR3173374	CFSAN020116		Europe	Poland	Food	cheese	CFSAN	I		CC2	SL2
57	20566	SRR5931807			South America	Chile	Human		EDLB-CDC	I		CC2	SL2
58	27925	ERR3199896		1990	South America	Brazil	Human	CSF	Universidade Federal de Viçosa, Minas Gerais, Brazil	I	4b	CC2	SL2
59	27928	ERR3199899		2000	South America	Brazil	Human	CSF	Universidade Federal de Viçosa, Minas Gerais, Brazil	I	4b	CC2	SL2
60	27929	ERR3199915		2012	South America	Brazil	FPE	Grinder	Universidade Federal de Viçosa, Minas Gerais, Brazil	I	4b	CC2	SL2
61	27934	ERR3199920		2003	South America	Brazil	Raw meat	Raw beef	Universidade Federal de Viçosa, Minas Gerais, Brazil	I	4b	CC2	SL2
62	34304	SRR3395005	CFSAN035189	2010	South America	Chile	RTE	pork pate	Universidad Andres Bello	I		CC2	SL2
63	34311	SRR3395012	CFSAN035199	2010	South America	Chile	Human		Universidad Andres Bello	I		CC2	SL2
64	34353	QPLL00000000.1		2004	Europe	Poland	Human		National Medicines Institute, Department of Epidemiology and Clinical Microbiology, Warsaw, Poland	I		CC2	SL2
65	34354	ERR2522387		2011	Europe	Poland	Human		National Medicines Institute, Department of Epidemiology and Clinical Microbiology, Warsaw, Poland	I		CC2	SL2
66	34358	ERR2522397		2011	Europe	Poland	Human		National Medicines Institute, Department of Epidemiology and Clinical Microbiology, Warsaw, Poland	I		CC2	SL2
67	41650	ERR2189823			Europe	Poland	Unknown		Centre for Genomic Epidemiology	I		CC2	SL2
68	41651	ERR2189824			Europe	Poland	Unknown		Centre for Genomic Epidemiology	I		CC2	SL2
69	41659	ERR2522418		2012	Europe	Poland	Human		European Centre for Disease Prevention and Control	I		CC2	SL2
70	44121	GCA_006348975.1		2010	Africa	Algeria	Food	Lentil salad	Institut Pasteur d'Algérie, Alger, Algeria	I	4b	CC2	SL2
71	33	ERR1100936		2005	Europe	France	Human		Institut Pasteur, Paris, France	I	IVb	CC1	SL1
72	35	ERR1100938		2005	Europe	France	Human		Institut Pasteur, Paris, France	I	IVb	CC1	SL1
73	48	ERR1100943		2007	Europe	France	Human		Institut Pasteur, Paris, France	I	IVb	CC1	SL1
74	2142	CP031674; SRR8383222		2016	Asia	India	Human	vaginal swab	Nagpur Veterinary College	I	4b	CC1	SL1
75	3295			2000	Europe	France	Human	CNS		I	4b	CC1	SL1
76	12980	SRR2585420		2012	South America	Peru	Food	avocado pulp		I		CC1	SL1
77	13046	SRR2585422		2012	South America	Peru	Food	avocado pulp		I		CC1	SL1
78	13047	SRR3497940	CFSAN020761	2012	South America	Peru	Food	avocado pulp		I		CC1	SL1
79	13053	SRR2585421		2012	South America	Peru	Food	avocado pulp		I		CC1	SL1
80	20540	SRR5972864	CFSAN019889	2011	South America	Peru	Food	frozen seafood mix	CFSAN & FDA	I		CC1	SL1
81	20555	SRR5931792			South America	Chile	Human		EDLB-CDC	I		CC1	SL1
82	20559	SRR5931800			South America	Chile	Human		EDLB-CDC	I		CC1	SL1
83	20561	SRR5931802			South America	Chile	Human		EDLB-CDC	I		CC1	SL1
84	20565	SRR5931806			South America	Chile	Human		EDLB-CDC	I		CC1	SL1
85	20567	SRR5931808			South America	Chile	Human		EDLB-CDC	I		CC1	SL1
86	20569	SRR5931810			South America	Chile	Human		EDLB-CDC	I		CC1	SL1
87	20572	SRR5931813			South America	Chile	Human		EDLB-CDC	I		CC1	SL1
88	20573	SRR5931814			South America	Chile	Human		EDLB-CDC	I		CC1	SL1
89	20574	SRR5931815			South America	Chile	Human		EDLB-CDC	I		CC1	SL1
90	20832	NZ_JUKG01000001.1		2014	Asia	India	Human			I		CC1	SL1
91	22357	GCA_003011575.1	2014-SEQ-957	2014	North America	Canada	FPE		Université de Montré, Canada	I		CC1	SL1
92	27920	ERR3199891		1985	South America	Brazil	Human	kidney transplantation	Universidade Federal de Viçosa, Minas Gerais, Brazil	I	4b	CC1	SL1
93	27921	ERR3199892		1985	South America	Brazil	Human	kidney transplantation	Universidade Federal de Viçosa, Minas Gerais, Brazil	I	4b	CC1	SL1
94	27927	ERR3199898		1985	South America	Brazil	Human	kidney transplantation	Universidade Federal de Viçosa, Minas Gerais, Brazil	I	4b	CC1	SL1
95	34216			2018	Europe	Spain	Human			I		CC1	SL1
96	34285	SRR3394996	CFSAN035166	2010	South America	Chile	Human		Universidad Andres Bello	I		CC1	SL1
97	34286	SRR3394997	CFSAN035167	2010	South America	Chile	Human	blood	Universidad Andres Bello	I		CC1	SL1
98	34287	SRR3394998	CFSAN035168	2011	South America	Chile	Human		Universidad Andres Bello	I		CC1	SL1
99	34288	SRR3394999	CFSAN035169	2011	South America	Chile	Human	amniotic fluid	Universidad Andres Bello	I		CC1	SL1
100	34289	SRR3394968	CFSAN035170	2011	South America	Chile	Human	blood	Universidad Andres Bello	I		CC1	SL1
101	34297	SRR3394978	CFSAN035182	2011	South America	Chile	Human		Universidad Andres Bello	I		CC1	SL1
102	34298	SRR3394979	CFSAN035183	2008	South America	Chile	Human		Universidad Andres Bello	I		CC1	SL1
103	34299	SRR3395000	CFSAN035184	2008	South America	Chile	Human		Universidad Andres Bello	I		CC1	SL1
104	34300	SRR3395001	CFSAN035185	2010	South America	Chile	Human	blood	Universidad Andres Bello	I		CC1	SL1
105	34303	SRR3395004	CFSAN035188	2008	South America	Chile	Human	blood	Universidad Andres Bello	I		CC1	SL1
106	34306	SRR3395007	CFSAN035191	2010	South America	Chile	Human		Universidad Andres Bello	I		CC1	SL1
107	34313	SRR3395014	CFSAN035201	2011	South America	Chile	Human		Universidad Andres Bello	I		CC1	SL1
108	34314	SRR3395016	CFSAN035202	2009	South America	Chile	FPE	Environment	Universidad Andres Bello	I		CC1	SL1
109	34315	SRR3395023	CFSAN035203	2010	South America	Chile	Human		Universidad Andres Bello	I		CC1	SL1
110	34323	SRR6475462	CFSAN020731	2004	South America	Chile	Food		FDA	I		CC1	SL1
111	34324	SRR6475347	CFSAN020732	2004	South America	Chile	Food		FDA	I		CC1	SL1
112	34325	SRR6475461	CFSAN020754	2001	South America	Chile	Food		FDA	I		CC1	SL1
113	34326	SRR6425534	CFSAN020755	2001	South America	Chile	Food		FDA	I		CC1	SL1
114	34327	SRR6926317	CFSAN020756	2011	South America	Peru	Food		FDA	I		CC1	SL1
115	34328	SRR6926208	CFSAN020757	2011	South America	Peru	Food		FDA	I		CC1	SL1
116	34334	SRR6926202	CFSAN021420	2011	South America	Peru	Food		FDA	I		CC1	SL1
117	34335	SRR6926341	CFSAN021421	2011	South America	Peru	Food		FDA	I		CC1	SL1
118	34336	SRR6926319	CFSAN021422	2011	South America	Peru	Food		FDA	I		CC1	SL1
119	34337	SRR6926745	CFSAN021423	2011	South America	Peru	Food		FDA	I		CC1	SL1
120	34338	SRR7029714	CFSAN021424	2011	South America	Peru	Food		FDA	I		CC1	SL1
121	34339	SRR7029600	CFSAN021425	2011	South America	Peru	Food		FDA	I		CC1	SL1
122	34346	SRR7759440	CFSAN085354	2018	South America	Venezuela	Food		FDA	I		CC1	SL1
123	34364	ERR2522414		2011	Europe	Poland	Human		National Medicines Institute, Department of Epidemiology and Clinical Microbiology, Warsaw, Poland	I		CC1	SL1
124	34367	ERR2522425		2012	Europe	Poland	Human		National Medicines Institute, Department of Epidemiology and Clinical Microbiology, Warsaw, Poland	I		CC1	SL1
125	34368	ERR2522426		2012	Europe	Poland	Human		National Medicines Institute, Department of Epidemiology and Clinical Microbiology, Warsaw, Poland	I		CC1	SL1
126	34369	ERR2522427		2012	Europe	Poland	Human		National Medicines Institute, Department of Epidemiology and Clinical Microbiology, Warsaw, Poland	I		CC1	SL1
127	34372	ERR2522435		2012	Europe	Poland	Human		National Medicines Institute, Department of Epidemiology and Clinical Microbiology, Warsaw, Poland	I		CC1	SL1
128	34380	ERR2522455		2012	Europe	Poland	Human		National Medicines Institute, Department of Epidemiology and Clinical Microbiology, Warsaw, Poland	I		CC1	SL1
129	34382	ERR2522459		2012	Europe	Poland	Human		National Medicines Institute, Department of Epidemiology and Clinical Microbiology, Warsaw, Poland	I		CC1	SL1
130	34384	ERR2522463		2012	Europe	Poland	Human		National Medicines Institute, Department of Epidemiology and Clinical Microbiology, Warsaw, Poland	I		CC1	SL1
131	34387	ERR2522470		2013	Europe	Poland	Human		National Medicines Institute, Department of Epidemiology and Clinical Microbiology, Warsaw, Poland	I		CC1	SL1
132	34388	ERR2522471		2013	Europe	Poland	Human		National Medicines Institute, Department of Epidemiology and Clinical Microbiology, Warsaw, Poland	I		CC1	SL1
133	34389	ERR2522473		2013	Europe	Poland	Human		National Medicines Institute, Department of Epidemiology and Clinical Microbiology, Warsaw, Poland	I		CC1	SL1
134	34393	ERR2522487		2013	Europe	Poland	Human		National Medicines Institute, Department of Epidemiology and Clinical Microbiology, Warsaw, Poland	I		CC1	SL1
135	34396	ERR2522493		2013	Europe	Poland	Human		National Medicines Institute, Department of Epidemiology and Clinical Microbiology, Warsaw, Poland	I		CC1	SL1
136	41661	ERR2522442		2012	Europe	Poland	Human		European Centre for Disease Prevention and Control	I		CC1	SL1
137	46898			2019	Europe	Poland	Food		Natonal Veterinary Research Institute, Pulawy, Poland	I		CC1	SL1
138	27800		CLIP 2018/00367	2016	Europe	Poland	RTE		National Veterinary Research Institute, Pulawy, Poland	I		CC2	SL2
139	27801		CLIP 2018/00368	2016	Europe	Poland	RTE		National Veterinary Research Institute, Pulawy, Poland	I		CC2	SL2
140	27802		CLIP 2018/00369	2016	Europe	Poland	RTE		National Veterinary Research Institute, Pulawy, Poland	I		CC2	SL2
141	27804		CLIP 2018/00372	2017	Europe	Poland	RTE		National Veterinary Research Institute, Pulawy, Poland	I		CC2	SL2
142	27814		CLIP 2018/00382	2017	Europe	Poland	FPE		National Veterinary Research Institute, Pulawy, Poland	I		CC1	SL1
143	27816		CLIP 2018/00384	2017	Europe	Poland	RTE		National Veterinary Research Institute, Pulawy, Poland	I		CC2	SL2
144	27818		CLIP 2018/00386	2017	Europe	Poland	RTE		National Veterinary Research Institute, Pulawy, Poland	I		CC6	SL6
145	27819			2014	Europe	Poland	RTE		National Veterinary Research Institute, Pulawy, Poland	I		CC6	SL6
146	27820			2015	Europe	Poland	RTE		National Veterinary Research Institute, Pulawy, Poland	I		CC1	SL1
147	27822			2015	Europe	Poland	RTE		National Veterinary Research Institute, Pulawy, Poland	I		CC6	SL6
148	27828			2015	Europe	Poland	RTE		National Veterinary Research Institute, Pulawy, Poland	I		CC2	SL2
149	27829			2015	Europe	Poland	RTE		National Veterinary Research Institute, Pulawy, Poland	I		CC1	SL1
150	27830			2015	Europe	Poland	RTE		National Veterinary Research Institute, Pulawy, Poland	I		CC2	SL2
151	27832			2015	Europe	Poland	RTE		National Veterinary Research Institute, Pulawy, Poland	I		CC2	SL2
152	27833			2015	Europe	Poland	RTE		National Veterinary Research Institute, Pulawy, Poland	I		CC2	SL2
153	27834			2016	Europe	Poland	RTE		National Veterinary Research Institute, Pulawy, Poland	I		CC2	SL2
154	27835			2016	Europe	Poland	RTE		National Veterinary Research Institute, Pulawy, Poland	I		CC2	SL2
155	27836			2016	Europe	Poland	RTE		National Veterinary Research Institute, Pulawy, Poland	I		CC6	SL6
156	27837			2016	Europe	Poland	RTE		National Veterinary Research Institute, Pulawy, Poland	I		CC6	SL6
157	27838			2016	Europe	Poland	RTE		National Veterinary Research Institute, Pulawy, Poland	I		CC2	SL2
158	27840			2016	Europe	Poland	RTE		National Veterinary Research Institute, Pulawy, Poland	I		CC2	SL2
159	27842			2016	Europe	Poland	FPE		National Veterinary Research Institute, Pulawy, Poland	I		CC2	SL2
160	27843			2016	Europe	Poland	RTE		National Veterinary Research Institute, Pulawy, Poland	I		CC2	SL2
161	27845			2016	Europe	Poland	RTE		National Veterinary Research Institute, Pulawy, Poland	I		CC1	SL1
162	27850			2016	Europe	Poland	RTE		National Veterinary Research Institute, Pulawy, Poland	I		CC2	SL2
163	27851			2016	Europe	Poland	RTE		National Veterinary Research Institute, Pulawy, Poland	I		CC2	SL2
164	27852			2016	Europe	Poland	RTE		National Veterinary Research Institute, Pulawy, Poland	I		CC2	SL2
165	27854			2017	Europe	Poland	RTE		National Veterinary Research Institute, Pulawy, Poland	I		CC1	SL1
166	34126			2015	Europe	Poland	RTE		National Veterinary Research Institute, Pulawy, Poland	I		CC2	SL2
167	34128			2016	Europe	Poland	RTE		National Veterinary Research Institute, Pulawy, Poland	I		CC2	SL2
168	34130			2016	Europe	Poland	RTE		National Veterinary Research Institute, Pulawy, Poland	I		CC2	SL2
169		LMXJ00000000.1	SLCC208	1921	Europe	France	Human	human	Austrian Agency for Health and Food Safety, Institute for Medical Microbiology and Hygiene	I	4b	CC1
170		NC_019556.1	LL195	1983-1987	Europe	Switzerland	Human		Switzerland cheese outbreak, clinical; University of Vienna, Department of Computational Systems Biology, Althanstr. 14, 1090 Vienna, AUSTRIA	I	4b	CC1
171		NC_002973.6	F2365	1985	North America	U.S.	Human		1985 California cheese outbreak, clinical; The Institute for Genomic Research, 9712, Medical Center Dr, Rockville, MD 20850, USA	I	4b	CC1
172		LNSL00000000.1	PNUSAL001157	2014-2015	North America	U.S.	Human	blood	2014–2015 U.S. multistate caramel apple outbreak; CFSAN, FDA, 8301 Muirkirk Rd, Laurel, MD, 20708, USA	I	4b	CC1
173		CYVI00000000.1	LM07-00596		Europe	France	Human		Institut Pasteur, Microbial Evolutionary Genomics, 25-28 RUE DU DOCTEUR ROUX 75015 PARIS, France	I		CC1
174		CM001159.1	ScottA	1983	North America	U.S.	Human		1983 Boston, MA, milk outbreak, clinical	I	4B	CC2
175		AZIV00000000.1	Lm_1824	2012	Europe	Italy	Food	cheese	Department of Biosciencies, University of Milan, Milan, Italy	I	4B	CC2
176		AATL00000000.2	HPB2262	1997	Europe	Italy	Human		Istituto Superiore di Sanita, Roma, Italy	I	4B	CC2
177		LKCY00000000.2	47G	2006	South America	Brazil	Food	cheese	Food science, UFRGS, Brazil	I	4B	CC2
178		NZ_CP010346.1	IZSAM_Lm_hs2008	2009	Europe	Italy	Human	cephalorachidian fluid	Bioinformatics, IZSAM, Campo Boario, Teramo, Italy	I	4B	CC6
179		NC_021839.1	J1776	2002	North America	U.S.	Human	multistate turkey deli meat outbreak	School of Veterinary Medicine, University California at Davis, USA	I	4B	CC6
180		NC_021840.1	J1926	2002	North America	U.S.	RTE	multistate turkey deli meat outbreak	School of Veterinary Medicine, University California at Davis, USA	I	4B	CC6
181		NZ_CP007600.1	CFSAN006122	2013	North America	U.S.	Food	cheese	Center for Food Safety and Applied Nutrition, United States Food and Drug Administration, USA	I	4B	CC6
182		LNOC00000000	LS41	pre-1986	North America	U.S.	Human	placenta	Pasteur Institute, collected by CFSAN, FDA	I	4bde	CC1
183		LNNY00000000	LS114	1975	Europe	Germany	Human	fetus	Submitted by CFSAN, FDA, 8301 Muirkirk Rd, Laurel, MD, 20708, USA	I	4b	CC2
184		LNNM00000000	LS267	1994	North America	U.S.	Human		CFSAN, FDA, 8301 Muirkirk Rd, Laurel, MD, 20708, USA	I	4bde	CC2
185		LNNU00000000	LS651	2011	North America	U.S.	Human	blood	CFSAN, FDA, 8301 Muirkirk Rd, Laurel, MD 20708, USA	I	4b	CC2
186		LNPM00000000	LS1012	2015	North America	U.S.	Food	granny smith apple	Originating and sequenced at Laboratorium: Den-DO; Collected by CFSAN, FDA, 8301 Muirkirk Rd, Laurel, MD 20708, USA	I	4b	CC1
