# Supplementary material for: Molecular Typing of Listeria monocytogenes IVb Serogroup Isolated from Food and Food Production Environments in Poland
Source: Pathogens. 2021 Apr 15;10(4):482. doi: 10.3390/pathogens10040482 (PMC8071568; doi:10.3390/pathogens10040482)
Supplement: Supplementary file 1 [file pathogens-10-00482-s001.zip › Supplementary Materials/Table S4. Predicted prophage regions and plasmids of Listeria monocytogenes strains.xlsx]

## Sheet: Arkusz1
Table S4. Predicted prophage regions and plasmids of Listeria monocytogenes strains.
Prophages											Plasmids
No.	BIGSdb id	Length (bp)	Total number of prophages regions	Number of prohages regions according to the status			Names of phages with intact status	Characteristic of phages with intact status			No. of plasmids	Plasmid	Note	Contig	Lenght (bp)
				Intact	Questionable	Incomplete		Size (Kb)	Number of proteins	Positition
1	47065	2993768	3	1	1	1	PHAGE_Lister_vB_LmoS_188_NC_028871(30)	40.2	58	34724-74985	0
2	47066	2923410	3	1	1	1	PHAGE_Lister_vB_LmoS_188_NC_028871(34)	42.6	71	34723-77340	0
3	47067	2926769	3	1	1	1	PHAGE_Lister_vB_LmoS_188_NC_028871(34)	42.6	71	34723-77340	0
4	47069	2959981	2	0	1	1					1	rep26	repA(pLM5578)	NODE_15_length_6089_cov_12.7274	1650
5	47070	2994387	3	1	1	1	PHAGE_Lister_vB_LmoS_188_NC_028871(33)	39.8	64	34724-74545	0
6	47071	2987407	3	1	1	1	PHAGE_Lister_vB_LmoS_188_NC_028871(35)	38.0	63	34724-72771	0
7	47072	2997467	4	1	1	2	PHAGE_Lister_vB_LmoS_188_NC_028871(39)	41.1	62	95923-137098	0
8	47073	2958448	3	1	1	1	PHAGE_Lister_vB_LmoS_188_NC_028871(30)	47.7	58	252240-299971	0
9	47074	2962818	3	1	1	1	PHAGE_Lister_vB_LmoS_188_NC_028871(30)	47.7	58	514061-561792	0
10	47075	2922960	3	1	1	1	PHAGE_Lister_vB_LmoS_188_NC_028871(38)	57.1	70	82039-139174	0
11	47076	3036881	4	1	2	1	PHAGE_Lister_vB_LmoS_188_NC_028871(40)	39.9	61	537294-577257	0
12	47077	3001799	2	1	1	0	PHAGE_Lister_LP_030_3_NC_024384(49)	45.3	69	149745-195089	0
13	47078	3064820	5	3	1	1	PHAGE_Lister_LP_030_2_NC_021539(55)	37.9	65	111351-149318	1	rep25	M640p00130(J1776plasmid)	NODE_11_length_35030_cov_14.8253	1767
							PHAGE_Lister_B054_NC_009813(67)	47.5	76	590146-637673
							PHAGE_Lister_vB_LmoS_188_NC_028871(35)	39.1	61	111-39275
14	47079	2971588	3	0	1	2					0
15	47080	2923958	2	0	1	1					0
16	47081	2923704	2	0	1	1					0
17	47082	2924001	2	0	1	1					0
18	47083	2926669	2	0	1	1					0
19	47084	3030265	4	3	1	0	PHAGE_Lister_LP_030_2_NC_021539(20)	56.9	71	359810-416805	0
							PHAGE_Lister_vB_LmoS_188_NC_028871(30)	33.4	41	218138-251601	0
							PHAGE_Lister_vB_LmoS_293_NC_028929(46)	53.1	70	137228-190384	0
20	47085	3036723	5	2	1	2	PHAGE_Lister_vB_LmoS_293_NC_028929(38)	34.6	55	150092-184731	0
							PHAGE_Lister_vB_LmoS_188_NC_028871(32)	29.5	48	3-29519	0
21	47086	3077178	5	3	1	1	PHAGE_Lister_LP_030_2_NC_021539(52)	39.1	61	111-39223	1	rep25	M640p00130(J1776plasmid)	NODE_10_length_16842_cov_12.7624	1767
							PHAGE_Lister_B054_NC_009813(66)	48.0	76	40093-88145
							PHAGE_Lister_vB_LmoS_188_NC_028871(35)	39.1	61	111-39275
22	47087	3037490	4	1	1	2	PHAGE_Lister_vB_LmoS_188_NC_028871(29)	30.3	45	1-30329	0
23	47088	2999942	3	1	1	1	PHAGE_Lister_vB_LmoS_293_NC_028929(45)	42.8	65	149743-192612	0
24	47089	2990668	6	0	1	5					0
25	47090	2945186	2	0	1	1					0
26	47091	3042257	5	1	1	3	PHAGE_Lister_vB_LmoS_188_NC_028871(29)	30.3	45	1-30329	0
27	47092	2930881	2	0	1	1					0
28	47093	2991947	3	0	1	2					1	rep26	repA(pLM5578)	NODE_10_length_69303_cov_23.7597	1650
29	47094	3073165	7	2	2	3	PHAGE_Lister_vB_LmoS_188_NC_028871(35)	41.1	54	850-41968	0
							PHAGE_Lister_LP_030_3_NC_024384(24)	21.2	27	101-21311	0
30	47095	3037837	5	2	1	2	PHAGE_Lister_vB_LmoS_188_NC_028871(37)	41.0	62	150089-191137	0
							PHAGE_Lister_vB_LmoS_293_NC_028929(44)	38.5	57	101-38627	0
31	47096	2927855	2	0	1	1					0
32	47097	2924318	2	0	1	1					0
33	47098	2921106	3	1	1	1	PHAGE_Lister_vB_LmoS_188_NC_028871(38)	37.4	58	155682-193110	0
34	47099	2887652	2	0	1	1					0
35	47100	2990091	3	1	1	1	PHAGE_Lister_vB_LmoS_188_NC_028871(35)	38.0	63	34724-72771	0
36	47101	2924854	2	0	1	1					0
37	47102	2924235	2	0	1	1					0
38	47103	2924250	2	0	1	1					0
39	47104	3151201	6	2	1	3	PHAGE_Lister_LP_030_2_NC_021539(53)	40.2	63	122-40394	1	rep26	repA(pLM5578)	NODE_19_length_6066_cov_21.7237	1650
							PHAGE_Lister_vB_LmoS_188_NC_028871(26)	24.6	35	2-24618
40	47105	2924391	2	0	1	1					0
41	47106	2924407	2	0	1	1					0
42	47107	2927379	2	0	1	1					0
43	47108	2965971	3	1	1	1	PHAGE_Lister_vB_LmoS_293_NC_028929(45)	42.8	65	149743-192612	0
44	47109	2950096	3	1	1	1	PHAGE_Lister_LP_030_3_NC_024384(57)	42.9	68	150020-192941	0
45	47110	3067160	5	3	1	1	PHAGE_Lister_LP_030_2_NC_021539(52)	39.1	61	111-39223	1	rep25	M640p00130(J1776plasmid)	NODE_10_length_37918_cov_17.0926	1767
							PHAGE_Lister_B054_NC_009813(66)	48.0	76	40093-88145
							PHAGE_Lister_vB_LmoS_188_NC_028871(35)	39.1	61	111-39275
46	47111	2924013	2	0	1	1					0
47	47112	2924278	2	0	1	1					0
48	47113	2924649	2	0	1	1					0
49	47114	2924714	2	0	1	1					0
50	47115	2924978	2	0	1	1					0
51	47116	2924532	2	0	1	1					0
52	47118	2925368	2	0	1	1					0
53	47119	2924810	2	0	1	1					0
54	47120	2924553	2	0	1	1					0
55	47121	2991367	3	1	1	1	PHAGE_Lister_vB_LmoS_188_NC_028871(30)	40.2	58	34724-74985	0
56	47122	2989991	3	1	1	1	PHAGE_Lister_vB_LmoS_188_NC_028871(35)	38.0	63	34724-72771	0
57	47123	2883626	2	0	1	1					0
58	47124	2923652	2	0	1	1					0
59	47125	2923846	2	0	1	1					0
60	47126	3002059	3	1	1	1	PHAGE_Lister_vB_LmoS_293_NC_028929(45)	42.8	65	149743-192612	0
61	47127	2922087	3	1	1	1	PHAGE_Lister_vB_LmoS_188_NC_028871(33)	53.3	68	208229-261605	0
62	47128	3007739	5	2	1	2	PHAGE_Lister_LP_030_2_NC_021539(47)	32.1	53	3-32175	0
							PHAGE_Lister_LP_030_3_NC_024384(34)	28.8	45	3-28836	0
63	47129	3123615	7	1	2	4	PHAGE_Lister_vB_LmoS_188_NC_028871(31)	46.8	57	6408-53246	0
64	47130	3072411	6	3	1	2	PHAGE_Lister_vB_LmoS_188_NC_028871(35)	41.1	54	1012-42130	0
							PHAGE_Lister_vB_LmoS_293_NC_028929(44)	49.5	56	60565-110084	0
							PHAGE_Lister_2389_NC_003291(44)	30.3	48	1066-31367	0
65	47131	2999063	3	1	1	1	PHAGE_Lister_vB_LmoS_293_NC_028929(45)	42.8	65	149743-192612	0
66	47132	3037854	5	1	1	3	PHAGE_Lister_vB_LmoS_188_NC_028871(26)	23.8	34	39-23933	0
67	47133	3004062	4	2	1	1	PHAGE_Lister_2389_NC_003291(47)	36.8	55	862-37676	0
							PHAGE_Lister_vB_LmoS_293_NC_028929(40)	51.4	56	341816-393299	0
68	47134	3042183	5	1	1	3	PHAGE_Lister_vB_LmoS_188_NC_028871(26)	24.6	35	2-24618	0
69	47135	3042521	5	1	1	3	PHAGE_Lister_vB_LmoS_188_NC_028871(29)	30.3	45	1-30329	0
70	47136	2965599	3	1	1	1	PHAGE_Lister_vB_LmoS_293_NC_028929(45)	42.8	65	149743-192612	0
71	47137	3038174	4	2	1	1	PHAGE_Lister_vB_LmoS_293_NC_028929(50)	43.6	68	6068-49683	0
							PHAGE_Lister_vB_LmoS_188_NC_028871(34)	41.1	54	90737-131868	0
72	47138	2991816	3	0	1	2					1	rep26	repA(pLM5578)	NODE_14_length_6244_cov_21.1282	1650
73	47139	2992515	3	0	1	0					1	rep26	repA(pLM5578)	NODE_19_length_2359_cov_17.9727	1650
74	47140	2924705	2	0	1	1					0
75	47141	3037696	5	1	1	3	PHAGE_Lister_vB_LmoS_188_NC_028871(24)	23.0	32	2-23069	0
76	47142	2991799	2	0	1	1					1	rep26	repA(pLM5578)	NODE_14_length_7536_cov_16.705	1650
77	47143	2991298	3	0	1	2					1	rep26	repA(pLM5578)	NODE_15_length_6060_cov_42.3172	1650
78	47144	2992743	3	0	1	2					1	rep26	repA(pLM5578)	NODE_17_length_6079_cov_17.7739	1650
79	47145	2998277	3	1	1	1	PHAGE_Lister_vB_LmoS_293_NC_028929(45)	42.8	68	149743-192612	0
80	47146	3037820	5	1	1	3	PHAGE_Lister_vB_LmoS_188_NC_028871(24)	22.4	32	2-22469	0
81	47147	3038262	5	1	1	3	PHAGE_Lister_vB_LmoS_188_NC_028871(26)	24.6	35	2-24618	0
82	47148	3037659	5	1	1	3	PHAGE_Lister_vB_LmoS_188_NC_028871(26)	24.6	35	2-24618	0
83	47149	3030574	4	1	1	2	PHAGE_Lister_LP_030_2_NC_021539(58)	43.6	67	183188-229581	1	rep26	repA(pLM5578)	NODE_11_length_69303_cov_35.4802	1650
84	47150	2991574	2	0	1	1					1	rep26	repA(pLM5578)	NODE_15_length_6066_cov_25.3699	1650
85	47151	2996124	3	1	1	1	PHAGE_Lister_vB_LmoS_188_NC_028871(39)	41.1	60	149745-190905	0
86	47152	2956979	2	0	1	1					1	rep26	repA(pLM5578)	NODE_14_length_6111_cov_18.1628	1650
87	47153	2992377	3	0	1	2					1	rep26	repA(pLM5578)	NODE_11_length_50955_cov_24.5461	1650
88	47154	3042166	6	1	1	4	PHAGE_Lister_vB_LmoS_188_NC_028871(26)	24.6	35	2-24618	0
89	47155	2965501	3	1	1	1	PHAGE_Lister_vB_LmoS_293_NC_028929(45)	42.8	65	149743-192612	0
90	47156	3041546	5	1	1	3	PHAGE_Lister_vB_LmoS_188_NC_028871(26)	24.6	35	2-24618	0
91	47157	3033445	3	2	1	0	PHAGE_Lister_LP_030_3_NC_024384(34)	27.8	42	150088-177932	0
							PHAGE_Lister_LP_030_2_NC_021539(35)	31.0	46	141408-172489	0
